# Supplementary material for: Epichloë gansuensis Increases the Tolerance of Achnatherum inebrians to Low-P Stress by Modulating Amino Acids Metabolism and Phosphorus Utilization Efficiency
Source: J Fungi (Basel). 2021 May 17;7(5):390. doi: 10.3390/jof7050390 (PMC8156409; doi:10.3390/jof7050390)
Supplement: Supplementary file 1 [file jof-07-00390-s001.zip]

Archive with 3 entries (2 files):
- jof-1215289-supplementary/
- jof-1215289-supplementary/Supplementary Information-Table 1.pdf
- jof-1215289-supplementary/Supplementary Information-Table 2.pdf
